# Supplementary material for: Anti-Obesity Effects of Pea Peptides Modified by Steam Explosion on Obese Mice: Regulation of Gut Microbiota and Glucose Metabolism
Source: Foods. 2025 Aug 28;14(17):3008. doi: 10.3390/foods14173008 (PMC12428707; doi:10.3390/foods14173008)
Supplement: Supplementary file 1 [file foods-14-03008-s001.zip]

Archive with 1 entries (1 files):
- foods-3827666-supplementary.pdf
